# Supplementary material for: Reused Protein Segments Linked to Functional Dynamics
Source: Mol Biol Evol. 2024 Sep 3;41(9):msae184. doi: 10.1093/molbev/msae184 (PMC11412252; doi:10.1093/molbev/msae184)
Supplement: msae184_Supplementary_Data [file msae184_supplementary_data.zip]

Archive with 3 entries (3 files):
- Supplementary Text & Figures.pdf
- Supporting File1.xlsx
- Supporting File2.xlsx
