# Supplementary material for: Reused Protein Segments Linked to Functional Dynamics
Source: Mol Biol Evol. 2024 Sep 3;41(9):msae184. doi: 10.1093/molbev/msae184 (PMC11412252; doi:10.1093/molbev/msae184)
Supplement: msae184_Supplementary_Data [file msae184_supplementary_data.zip › Supporting File1.xlsx]

## Sheet: AMI
			MAX AMI
Domain ID	Mode-1	Mode-2	Mode-3	Mode-4	Mode-5	Mode-6	Mode-7	<0.60	>0.70	NA's	H Group Name
e3ignA1	0.6808	0.2015	0.7744	0.6347	0.7625	0.593	0.4434	3	2	0	Adenylyl and guanylyl cyclase catalytic domain-like
e4urgA1	0.6725	0.7092	0.5284	0.6589	0.5282	0.5002	0.7822	3	2	0	Adenylyl and guanylyl cyclase catalytic domain-like
e3pqaA1	0.7022	0.8028	0.8546	0.8265	0.8534	0.8473	0.8892	0	7	0	ALDH-like
e1euhA1	0.7281	0.7443	0.847	0.7905	0.8588	0.8613	0.7885	0	7	0	ALDH-like
e1o04A1	0.6518	0.7076	0.8246	0.8031	0.8247	0.8231	0.7635	0	6	0	ALDH-like
e3k2wA1	0.7091	0.7916	0.8244	0.7897	0.8362	0.8219	0.7581	0	7	0	ALDH-like
e2w8nA1	0.7429	0.7985	0.8067	0.8117	0.8539	0.8264	0.8248	0	7	0	ALDH-like
e4i3vA1	0.5374	0.7529	0.7686	0.7437	0.755	0.7749	0.7449	1	6	0	ALDH-like
e1uxtA1	0.5849	0.6893	0.8102	0.8438	0.8054	0.7609	0.6743	1	4	0	ALDH-like
e1yirA1	0.6094	0.7401	0.7	0.7196	0.4109	0.6078	0.4109	2	2	0	alpha/beta-Hammerhead/Barrel-sandwich hybrid
e1vlpA1	0.7953	0.773	0.8887	0.6851	0.6398	0.6967	0.4054	1	3	0	alpha/beta-Hammerhead/Barrel-sandwich hybrid
e3os4A3	0.7533	0.8124	0.8569	0.7555	0.7567	NA	0.3836	1	5	1	alpha/beta-Hammerhead/Barrel-sandwich hybrid
e3picA1	0.6105	0.7674	0.6515	0.7217	0.6864	0.7508	0.4885	1	3	0	alpha/beta-Hydrolases
e4g4iA2	0.6275	0.7707	0.6517	0.6417	0.6979	0.561	0.5479	2	1	0	alpha/beta-Hydrolases
e4drxF1	0.8389	0.6598	0.7138	0.7901	0.77	NA	0.857	0	5	1	Ankyrin repeat
e3v30A2	0.8725	0.9452	0.738	0.6598	0.7396	0.5296	0.7488	1	5	0	Ankyrin repeat
e1elrA1	0.5573	0.5899	0.7624	0.5961	0.4713	0.601	0.5888	5	1	0	ARM repeat
e4gcoA1	0.9216	0.3106	0.7756	0.5027	0.7584	0.94	0.94	2	5	0	ARM repeat
e3ro3A1	0.8052	0.6859	0.691	0.6729	0.75	0.6751	0.9373	0	3	0	ARM repeat
e1elwA1	1	0.625	0.6513	0.5078	0.7323	0.9598	0.9222	1	4	0	ARM repeat
e4db6A1	0.6853	0.4759	0.7424	0.6545	0.765	0.7708	0.7884	1	4	0	ARM repeat
e2xyiA1	0.6655	0.6431	0.7292	0.7091	0.8016	0.7145	0.9088	0	5	0	beta-propeller
e3emhA1	0.7337	0.6735	NA	0.6612	0.9176	0.8346	0.5533	1	3	1	beta-propeller
e4psxB1	0.7333	0.6344	0.6905	0.7625	0.7205	0.7727	0.7513	0	5	0	beta-propeller
e4v6wAg1	0.799	0.6647	0.6868	0.808	0.796	NA	0.8769	0	4	1	beta-propeller
e2ymuA3	0.6587	0.6769	0.9518	NA	0.8922	0.8145	0.8525	0	4	1	beta-propeller
e3dm0A2	0.7614	0.7081	0.732	0.9405	0.6847	0.548	0.801	1	5	0	beta-propeller
e3j80g1	0.7563	0.677	0.6847	0.725	0.7985	0.7925	NA	0	4	1	beta-propeller
e3frxB1	0.8321	0.7159	0.8211	0.7507	0.8716	0.8733	0.7397	0	7	0	beta-propeller
e4pswB1	0.6559	0.5877	0.6869	0.7762	0.6127	0.743	0.4999	2	2	0	beta-propeller
e1p22A1	0.7262	0.7296	0.7962	0.8724	0.7912	0.8024	0.7428	0	7	0	beta-propeller
e1dbwA1	0.8011	0.5769	0.5503	0.2632	NA	0.2632	0.9312	4	2	1	Class I glutamine amidotransferase-like
e3eulA1	0.6482	0.7962	0.7475	NA	0.7265	0.6326	0.7192	0	4	1	Class I glutamine amidotransferase-like
e2r25B1	0.4868	0.7124	1	0.3917	0.6005	0.4713	0.8854	3	3	0	Class I glutamine amidotransferase-like
e3ktoA1	0.7703	0.5054	0.8818	0.4703	0	0.719	0.3641	4	3	0	Class I glutamine amidotransferase-like
e4tkzA1	0.2028	0.6126	0.7019	0.6922	0.6621	0.7947	0.4546	2	2	0	EDD domain
e3lfhA1	0.7681	0.674	0.7236	0.6589	0.5879	0.7106	0.6688	1	3	0	EDD domain
e2p8bA1	0.7625	0.4761	0.7863	0.7953	0.6584	0.6937	NA	1	3	1	Enolase N-terminal domain-like
e3ozyA4	0.4182	0.4211	0.6826	0.567	0.5876	0.5304	0.6126	5	0	0	Enolase N-terminal domain-like
e4hpnA1	0.4664	0.3549	0.3007	0.6003	0.6842	0	0.5561	5	0	0	Enolase N-terminal domain-like
e2j13A1	0.64	0.7257	0.4502	0.5571	0.6064	0.586	0.672	3	1	0	Glycoside hydrolase/deacetylase
e2osaA1	0.8265	0.7912	0.7164	0.802	0.4788	0.8347	0.8988	1	6	0	GTPase activation domain, GAP
e3fk2A1	0.8363	0.8129	0.6437	0.7385	0.7837	0.7899	0.7571	0	6	0	GTPase activation domain, GAP
e1f7cA1	0.9149	0.9511	0.8072	0.8192	0.6862	0.7494	0.7808	0	6	0	GTPase activation domain, GAP
e3byiA1	0.9158	0.7343	0.716	0.7454	0.8178	0.8255	0.7559	0	7	0	GTPase activation domain, GAP
e1tx4A1	0.6986	0.5796	0.7572	0.7945	0.7109	0.4793	0.7607	2	4	0	GTPase activation domain, GAP
e1y2kA1	0.6856	0.7323	0.6693	0.742	0.7164	0.7731	0.7632	0	5	0	HD-domain/PDEase-like
e4qgeA1	0.4939	0.692	0.6339	0.6745	0.7022	0.7683	0.7105	1	3	0	HD-domain/PDEase-like
e1zklA1	0.6809	0.7763	0.6844	0.7287	0.7421	0.6822	0.8493	0	4	0	HD-domain/PDEase-like
e3ecmA1	0.7362	0.7809	0.7286	0.7803	0.7441	0.7545	0.7698	0	7	0	HD-domain/PDEase-like
e1so2A1	0.7599	0.7896	0.6626	0.7772	0.7738	0.7491	0.7138	0	6	0	HD-domain/PDEase-like
e4k5uB1	1	0.8133	0.7403	0.784	0.6456	NA	0.7158	0	5	1	Leucine-rich repeats
e2o6rA1	0.8592	0.889	0.7255	0.8487	NA	0.7836	0.8743	0	6	1	Leucine-rich repeats
e2wfhA1	0.71	0.9487	0.7528	NA	0.6553	0.8192	0.71	0	5	1	Leucine-rich repeats
e4q3iA1	0.7111	0.7255	0.6756	0.833	0.5854	0.8689	0.3743	2	4	0	Leucine-rich repeats
e3rg1E1	0.6517	0.7111	0.7741	0.7196	0.7465	0.7544	0.7756	0	6	0	Leucine-rich repeats
e3rg1B5	0.6448	0.6441	0.8201	0.6945	0.6902	0.7345	0.79	0	3	0	Leucine-rich repeats
e3rg1A6	0.6242	0.713	0.8053	0.7056	0.6698	0.7131	0.7854	0	5	0	Leucine-rich repeats
e3rfsA1	0.6551	0.7081	0.7505	0.5858	0.8528	0.8285	0.5771	2	4	0	Leucine-rich repeats
e4im6A1	0.707	0.4043	0.6268	0.7098	NA	0.6687	0.7449	1	3	1	Leucine-rich repeats
e4nkhC1	0.7865	0.6171	0.4312	0.6179	0.636	0.7053	0.414	2	2	0	Leucine-rich repeats
e4v2dA1	0.6189	0.6769	0.7333	0.2476	0.7303	0.6771	0.7611	1	3	0	Leucine-rich repeats
e4v2eA1	0.607	0.6205	0.7429	0.7174	0.4145	0.6731	0.7422	1	3	0	Leucine-rich repeats
e3g39A1	0.7165	0.7539	0.8153	0.7828	NA	0.7859	0.9057	0	6	1	Leucine-rich repeats
e4qxfA1	0.6819	0.7752	0.8125	NA	0.8036	0.8136	0.8747	0	5	1	Leucine-rich repeats
e4pq8A1	0.7107	0.7566	NA	0.6701	0.6133	0.7107	0.6396	0	3	1	Leucine-rich repeats
e4fmzA3	0.7073	0.7573	0.685	0.7028	0.6435	0.5689	0.6442	1	3	0	Leucine-rich repeats
e3cvrA2	0.6809	0.6104	0.7314	0.4234	0.3867	0.7565	0.4038	3	2	0	Leucine-rich repeats
e3zyjA1	0.5831	0.72	0.6562	0.788	0.2845	0.8388	0.7378	2	4	0	Leucine-rich repeats
e1w8aA1	0.7101	0.6372	0.9103	0.7396	0.5874	0.635	0.5892	2	3	0	Leucine-rich repeats
e4lscA1	0.629	0.3687	0.6508	0.5026	NA	0.7517	0.3536	3	1	1	Leucine-rich repeats
e4mn8B1	0.695	0.3805	0.7803	NA	0.9315	0.6276	0.2647	2	2	1	Leucine-rich repeats
e3t6qB1	0.7291	NA	0.7612	0.7962	0.7026	0.5977	0.6301	1	4	1	Leucine-rich repeats
e3b2dB2	0.75	0.7617	0.682	0.742	0.6968	0.721	0.553	1	4	0	Leucine-rich repeats
e3b2dA4	0.6282	0.6839	0.7581	0.5841	0.7225	0.6874	0.7555	1	3	0	Leucine-rich repeats
e3zynB1	0.6098	0.6126	0.6365	0.6948	NA	0.7185	0.6913	0	1	1	Leucine-rich repeats
e2v9tB1	0.6902	0.7461	0.8938	0.6894	0.7715	0.7147	0.8754	0	5	0	Leucine-rich repeats
e2v70A1	0.827	0.7233	0.7978	NA	0.738	0.5989	1	1	5	1	Leucine-rich repeats
e1dzkA1	0.8564	0.6333	0.8435	0.1127	0.3678	0.3078	0.3306	4	2	0	Lipocalins
e3kffA1	0.7518	0.5865	0.8402	0.7681	0.451	0.8708	NA	2	4	1	Lipocalins
e2yntB1	0.9025	0.6845	0.6995	0.7586	0.702	0.7156	0.7199	0	5	0	Metallo-hydrolase/oxidoreductase
e4c1hA1	0.7971	0.6467	0.7631	0.7188	0.8397	0.6128	0.7583	0	5	0	Metallo-hydrolase/oxidoreductase
e1m2xA1	0.6464	0.437	0.7384	0.5558	0.8499	0.7059	0.7239	2	4	0	Metallo-hydrolase/oxidoreductase
e1a7tA1	0.7626	0.4016	0.6876	0.8144	0.6869	0.7729	0.5667	2	3	0	Metallo-hydrolase/oxidoreductase
e4c1dA1	0.6553	0.5973	0.6368	0.9609	0.7914	0.7679	0.734	1	4	0	Metallo-hydrolase/oxidoreductase
e2bcqA3	0.5771	0.6613	0.6366	0.6159	0.6577	0.6031	0.644	1	0	0	Nucleotidyltransferase
e4kliA3	0.6286	0.6387	0.6516	0.6821	0.7525	0.3618	0.1866	2	1	0	Nucleotidyltransferase
e1q35A1	0.7664	0.8085	0.8055	0.8077	0.6684	0.7334	0.7979	0	6	0	Periplasmic binding protein-like II
e3q25A1	0.6573	0.8058	0.8085	0.7766	0.7538	0.8019	0.6972	0	5	0	Periplasmic binding protein-like II
e2vozA1	0.7488	0.7933	0.7735	0.7407	0.747	0.8628	0.7393	0	7	0	Periplasmic binding protein-like II
e3e13X1	0.753	0.7781	0.7596	0.7564	0.7212	0.8317	0.7938	0	7	0	Periplasmic binding protein-like II
e3f11A1	0.7588	0.7561	0.78	0.7798	0.7474	0.7748	0.8022	0	7	0	Periplasmic binding protein-like II
e3osrA1	0.6688	0.7313	0.7705	0.7828	0.8554	0.708	0.7028	0	6	0	Periplasmic binding protein-like II
e3g7wA1	0.747	0.7414	0.808	0.7794	0.6921	0.7587	0.6966	0	5	0	Periplasmic binding protein-like II
e2vd3A1	0.6385	0.6497	0.7117	0.5431	0.6277	0.508	0.7799	2	2	0	Periplasmic binding protein-like II
e1ve4A1	0.7045	0.7017	0.7055	0.6324	0.8321	0.6684	0.8663	0	5	0	Periplasmic binding protein-like II
e4qvhB1	0.7288	0.694	0.7887	0.6781	0.7037	0.7467	0.6379	0	4	0	Periplasmic binding protein-like II
e1nh8A2	0.6275	0.4801	0.6565	0.6564	0.6097	0.8557	0.47	2	1	0	Periplasmic binding protein-like II
e1o63A1	0.7094	0.7834	0.7111	0.7051	0.6108	0.6152	0.6031	0	4	0	Periplasmic binding protein-like II
e1h3dA2	0.6105	0.6666	0.6161	0.5659	0.5344	0.6067	0.6205	2	0	0	Periplasmic binding protein-like II
e4p27A1	0.6058	0.801	0.6791	0.7066	0.6699	0.8882	0.6071	0	3	0	PR-1-like
e1cfeA1	0.5602	0.7053	0.6403	0.6987	0.8535	0.8437	0.4919	2	3	0	PR-1-like
e4pf4A1	0.6835	0.7491	0.7289	0.7498	0.821	0.8479	0.6883	0	5	0	Protein kinase/SAICAR synthase/ATP-grasp
e1nrzA1	0.5017	0.7559	0.5584	0.4592	0.3598	0.9479	0.6749	4	2	0	PTS IIb component
e3m7nH2	0.4677	0.7509	0.7268	0.5456	0.6833	0.8458	0.7312	2	4	0	Ribosomal protein S5 domain 2-like
e3ctkA1	0.8087	0.6682	0.8402	0.7267	0.7605	0.6569	0.7493	0	5	0	Ribosome inactivating proteins (RIP)
e3ktzA1	0.7288	0.6936	0.7927	0.7277	0.8949	0.6522	0.7647	0	5	0	Ribosome inactivating proteins (RIP)
e3bwhA1	0.7086	0.6362	0.8332	0.7236	0.746	0.6612	0.7788	0	5	0	Ribosome inactivating proteins (RIP)
e1ulsB1	0.5097	0.6943	0.6842	0.7988	0.7551	0.9104	0.7852	1	4	0	Rossmann-related
e2ae2A1	0.6868	0.79	0.6897	0.5552	0.804	0.7709	0.6586	1	3	0	Rossmann-related
e3n74B1	0.7505	0.6103	0.6987	0.7628	0.6103	0.8375	0.6913	0	3	0	Rossmann-related
e1zejA3	0.579	0.4912	0.265	0.6261	0.6557	0.5579	0.6585	4	0	0	Rossmann-related
e2wsbA1	0.7296	0.7949	0.7841	0.7812	0.8252	0.7922	0.8036	0	7	0	Rossmann-related
e4qedA1	0.5098	0.7321	0.8143	0.8715	0.8641	0.8199	0.7344	1	6	0	Rossmann-related
e2o23A1	0.6298	0.5376	0.7148	0.6701	0.6294	0.5697	0.9085	2	2	0	Rossmann-related
e2z1nB1	0.6811	0.5636	0.5353	0.7256	0.6831	0.6283	0.643	2	1	0	Rossmann-related
e4iuyC1	0.4874	0.7119	0.8473	0.5768	0.5379	0.3727	0.7185	4	3	0	Rossmann-related
e4nimA2	0.7433	0.7096	0.7462	0.3963	0.6171	0.8964	0.7754	1	5	0	Rossmann-related
e2ew8A1	0.6839	0.6755	0.7172	0.8419	0.8388	0.6895	0.8236	0	4	0	Rossmann-related
e3tzqB1	0.4503	0.6953	0.4674	0.6371	0.7884	0.8	0.8324	2	3	0	Rossmann-related
e4fn4A1	0.6825	0.7587	0.7651	0.6583	0.768	0.7206	0.7915	0	5	0	Rossmann-related
e1fmcA1	0.6905	0.7915	0.689	0.681	0.7748	0.8089	0.552	1	3	0	Rossmann-related
e3un1A1	0.7293	0.6869	0.7249	0.7622	0.6215	0.7193	0.7674	0	5	0	Rossmann-related
e1h5qA1	0.6988	0.6856	0.6911	0.6837	0.7665	0.8081	NA	0	2	1	Rossmann-related
e4jp2A1	0.7	0.7974	0.6398	0.7693	0.8132	0.616	0.7755	0	4	0	Rossmann-related
e2zatA1	0.7056	0.8015	0.7316	0.677	0.8245	0.826	0.769	0	6	0	Rossmann-related
e2ag5A1	0.6623	0.8423	0.7891	0.8176	0.7093	0.7998	0.7206	0	6	0	Rossmann-related
e3is3A1	0.709	0.7567	0.7938	0.5155	0.8132	0.7996	0.7981	1	6	0	Rossmann-related
e4wecA1	0.5069	0.7675	0.779	0.7886	0.7585	0.8499	0.8492	1	6	0	Rossmann-related
e1zk4A1	0.493	0.7485	0.7817	0.8121	0.501	0.9193	0.7636	2	5	0	Rossmann-related
e2dtxA1	0.5304	0.6695	0.7377	0.7869	0.6547	0.7926	0.803	1	4	0	Rossmann-related
e1zemA1	0.7273	0.8084	0.7315	0.7293	0.7897	0.8805	0.8893	0	7	0	Rossmann-related
e1ydeA1	0.5335	0.7259	0.8106	0.7216	0.8346	0.8045	0.8027	1	6	0	Rossmann-related
e3edmB2	0.6733	0.5972	0.6548	0.5245	0.6968	0.6549	0.6675	2	0	0	Rossmann-related
e3r1iA1	0.7223	0.8152	0.7959	0.7495	0.7676	0.8019	0.8522	0	7	0	Rossmann-related
e4dqxA1	0.5134	0.8093	0.7183	0.706	0.8775	0.7994	0.7445	1	6	0	Rossmann-related
e3ai1A1	0.5145	0.7311	0.696	0.6875	0.7444	0.4762	0.7809	2	3	0	Rossmann-related
e3pk0A1	0.486	0.6791	0.7669	0.733	0.85	0.7974	0.7721	1	5	0	Rossmann-related
e2wtbA1	0.7533	0.7663	0.5687	0.6977	0.5331	0.5501	0.6669	3	2	0	Rossmann-related
e3v8bA1	0.6944	0.6507	0.7874	0.7734	0.7445	0.8105	0.75	0	5	0	Rossmann-related
e1xhcA2	0.5537	0.6418	0.6483	0.6661	0.1783	0.7446	0.6268	2	1	0	Rossmann-related
e3iwaA4	0.6957	0.5035	0.5198	0.6813	0.6538	0.6685	0.6685	2	0	0	Rossmann-related
e3ef6A2	0.6013	0.811	0.6216	0.6464	0.5725	0.4454	0.6478	2	1	0	Rossmann-related
e4h4rA3	0.5658	0.8028	0.6244	0.7124	0.7886	0.7886	0.2092	2	4	0	Rossmann-related
e1twfA10	0.3411	0.5305	0.6578	0.5324	0.6621	0.7264	0.3991	4	1	0	second helical domain in RNA-polymerase beta-prime subunit
e1j6oA1	0.7161	0.5647	0.6527	0.6765	0.6439	0.7428	0.6241	1	2	0	TIM barrels
e2gzxA1	0.7812	0.6381	0.7502	0.81	0.766	0.7031	0.7963	0	6	0	TIM barrels
e4p5uA1	0.805	0.5679	0.7239	0.7086	0.7828	0.6882	0.7371	1	5	0	TIM barrels
e2xioA1	0.6316	0.7264	0.6232	0.6761	0.6837	0.6754	0.6231	0	1	0	TIM barrels
e4i3gB14	0.6274	0.7228	0.4361	0.642	0.2022	0.5966	0.7916	3	2	0	TIM barrels
Number of Sig. Modes							Mean	1.10667	3.90667
0	7						StD	1.25511	1.90559
1	12
2	17
3	26
4	25
5	30
6	19
7	14
>1	131

## Sheet: SMI
			MAX SMI
Domain ID	Mode-1	Mode-2	Mode-3	Mode-4	Mode-5	Mode-6	Mode-7	NA's	H Group Name
e3ignA1	64.44	18.25	97.99	63.2	87.04	76.01	52.35	0	Adenylyl and guanylyl cyclase catalytic domain-like
e4urgA1	59.46	66.79	63.27	60.53	43.18	49.57	93.23	0	Adenylyl and guanylyl cyclase catalytic domain-like
e3pqaA1	137.64	158.66	150.81	167.37	148.36	124.45	151.35	0	ALDH-like
e1euhA1	134.96	147.41	159.82	159.53	142.35	132.44	141.3	0	ALDH-like
e1o04A1	114.36	147.08	152.97	173.31	142.19	153.43	145.69	0	ALDH-like
e3k2wA1	148.89	167.52	143.74	133.18	146.58	133.92	191.69	0	ALDH-like
e2w8nA1	151.86	167.42	143.41	163.52	141.76	125.63	150.81	0	ALDH-like
e4i3vA1	86.76	149.4	134.51	147.52	133.35	127.77	123.65	0	ALDH-like
e1uxtA1	98.65	138.09	143.6	141.88	131.39	137.84	114.45	0	ALDH-like
e1yirA1	53.03	56	62.77	67.12	39.08	52.54	39.08	0	alpha/beta-Hammerhead/Barrel-sandwich hybrid
e1vlpA1	71.14	88.1	76.08	77.82	57.35	62.34	39.39	0	alpha/beta-Hammerhead/Barrel-sandwich hybrid
e3os4A3	66.79	59.37	81	72.22	77.63	NA	34.99	1	alpha/beta-Hammerhead/Barrel-sandwich hybrid
e3picA1	110.65	132.5	97.7	118.64	100.09	122.98	83.69	0	alpha/beta-Hydrolases
e4g4iA2	113.54	136.97	110.28	128.31	101.87	100.7	89.78	0	alpha/beta-Hydrolases
e4drxF1	112.36	61.63	70.71	92.46	79.89	NA	101.39	1	Ankyrin repeat
e3v30A2	119.9	126.61	75.95	64	77.08	43.53	75.74	0	Ankyrin repeat
e1elrA1	53	51.87	52.33	56.15	35.43	42.18	48.07	0	ARM repeat
e4gcoA1	78.37	21.7	60.02	35.95	64.26	62.71	62.71	0	ARM repeat
e3ro3A1	94.13	70.24	50.6	51.01	59.78	53.85	75.01	0	ARM repeat
e1elwA1	91.91	51.95	42.87	36.68	53.87	74.79	63.25	0	ARM repeat
e4db6A1	116.24	52.34	68.53	79.09	89.32	79.95	77.53	0	ARM repeat
e2xyiA1	127.43	127.7	132.78	109.15	110.93	123.74	160.3	0	beta-propeller
e3emhA1	119.09	140.15	NA	128.28	131.01	178.3	93.49	1	beta-propeller
e4psxB1	113.17	120.33	104.2	115.59	121.43	143.09	129.66	0	beta-propeller
e4v6wAg1	158.55	113.7	160.8	149.29	144.68	NA	151.43	1	beta-propeller
e2ymuA3	109.21	142.84	184.08	NA	140.82	113.09	126.07	1	beta-propeller
e3dm0A2	124.19	163.5	131.08	170.62	120.8	112.28	131.23	0	beta-propeller
e3j80g1	137.98	107.06	113.41	116.49	148.4	108.33	NA	1	beta-propeller
e3frxB1	158.67	162.13	157.48	152.02	162.83	142.67	106.42	0	beta-propeller
e4pswB1	102.24	111.75	116.01	128.41	106.14	149.52	87.91	0	beta-propeller
e1p22A1	152.18	116.97	108.76	112.84	130.11	116.69	127.19	0	beta-propeller
e1dbwA1	80.15	52.68	42.61	17.63	NA	17.63	93.56	1	Class I glutamine amidotransferase-like
e3eulA1	55.94	77.22	80.08	NA	64.36	58.61	76.91	1	Class I glutamine amidotransferase-like
e2r25B1	36.12	73.49	104.29	31.57	48.79	39.91	93.01	0	Class I glutamine amidotransferase-like
e3ktoA1	77.56	50.65	88.75	47.24	0	76.99	36.56	0	Class I glutamine amidotransferase-like
e4tkzA1	14.25	54.09	78.73	54.49	65.91	75.04	37.74	0	EDD domain
e3lfhA1	77.87	57.6	79.51	75.07	57.85	66.89	71.95	0	EDD domain
e2p8bA1	62.91	38.52	89.06	76.65	51.08	71.15	NA	1	Enolase N-terminal domain-like
e3ozyA4	42.49	38.11	64.36	52.29	66.65	56.12	56.79	0	Enolase N-terminal domain-like
e4hpnA1	47.5	26.96	21.31	56.34	55.82	0	58.53	0	Enolase N-terminal domain-like
e2j13A1	82.31	103.02	54.22	68.17	64.53	98.23	79.36	0	Glycoside hydrolase/deacetylase
e2osaA1	140.13	94.49	72.01	113.17	65.39	107.03	111.75	0	GTPase activation domain, GAP
e3fk2A1	139.97	93.03	66.09	85.25	89.62	91.2	105.4	0	GTPase activation domain, GAP
e1f7cA1	141.59	146.85	93.44	102.19	66.62	86.45	103.68	0	GTPase activation domain, GAP
e3byiA1	96.96	89.16	89.61	86.4	115.77	101.72	87.75	0	GTPase activation domain, GAP
e1tx4A1	125.35	76.18	92.53	89.38	125.47	80.77	87.62	0	GTPase activation domain, GAP
e1y2kA1	116.6	109.92	98.38	116.56	90.81	89.2	119.11	0	HD-domain/PDEase-like
e4qgeA1	101.46	104.68	99.62	99.82	109.01	93.89	84.33	0	HD-domain/PDEase-like
e1zklA1	122.51	108.63	132.02	113.28	106.01	103.36	117.24	0	HD-domain/PDEase-like
e3ecmA1	96.2	137.81	89.68	99.01	96.66	111.89	93.15	0	HD-domain/PDEase-like
e1so2A1	139.52	159.04	141.98	151.35	123.71	132.17	147.67	0	HD-domain/PDEase-like
e4k5uB1	174.75	87.34	92.98	128.44	80.86	NA	101.49	1	Leucine-rich repeats
e2o6rA1	138.07	111.14	84.43	105.37	NA	95.15	93.05	1	Leucine-rich repeats
e2wfhA1	98.1	112.33	96.09	NA	65.08	104.77	98.1	1	Leucine-rich repeats
e4q3iA1	113.09	99.52	86.65	116.61	57.71	120.99	44.09	0	Leucine-rich repeats
e3rg1E1	148.81	137.08	131.53	126.5	116.14	124.43	103.94	0	Leucine-rich repeats
e3rg1B5	150.38	121.87	136.18	122.7	111.58	118.92	144.62	0	Leucine-rich repeats
e3rg1A6	144.04	137.77	131.58	125.07	101.98	116.51	120.63	0	Leucine-rich repeats
e3rfsA1	115.92	111.88	105.43	79.51	117.86	129.25	75.56	0	Leucine-rich repeats
e4im6A1	106.17	39.94	76.8	88.54	NA	72.09	84.31	1	Leucine-rich repeats
e4nkhC1	135.75	75.69	51.3	71.63	68.21	101.03	48.46	0	Leucine-rich repeats
e4v2dA1	131.33	115.07	109.06	28.78	114.83	92.15	119.42	0	Leucine-rich repeats
e4v2eA1	130.99	105.85	119.9	98.65	61.27	112.13	97.23	0	Leucine-rich repeats
e3g39A1	97.42	86.85	93.63	104.36	NA	106.73	122.56	1	Leucine-rich repeats
e4qxfA1	142.9	146.31	131.86	NA	144.7	151.9	124.91	1	Leucine-rich repeats
e4pq8A1	132.27	110.98	NA	117.46	86.98	132.27	115.77	1	Leucine-rich repeats
e4fmzA3	103.11	85.52	87.23	98.78	81.26	76.15	94.27	0	Leucine-rich repeats
e3cvrA2	109.68	94.65	100.1	45.99	43.8	100.54	46.47	0	Leucine-rich repeats
e3zyjA1	119.13	119.22	92.39	116.71	35.55	113.5	107.48	0	Leucine-rich repeats
e1w8aA1	106.59	77.6	113.98	103.57	70.79	78.6	79.73	0	Leucine-rich repeats
e4lscA1	87.96	37.77	67.58	57.44	NA	91.22	35.58	1	Leucine-rich repeats
e4mn8B1	102.13	40.31	96.1	NA	111.6	90.53	23.73	1	Leucine-rich repeats
e3t6qB1	117.97	NA	106.29	93.68	77.9	56.68	73.29	1	Leucine-rich repeats
e3b2dB2	122.79	109.02	92.39	94.02	74.07	72.99	70.62	0	Leucine-rich repeats
e3b2dA4	147.44	134.74	118.83	97.77	122.41	116.07	152.03	0	Leucine-rich repeats
e3zynB1	128.59	122.17	117.7	117.66	NA	115.71	110.8	1	Leucine-rich repeats
e2v9tB1	111.25	93.88	132.01	77.74	97.2	90.55	101.07	0	Leucine-rich repeats
e2v70A1	129.01	89.96	103.1	NA	94.12	83.12	139.87	1	Leucine-rich repeats
e1dzkA1	91.72	75.64	117.46	7.86	36.86	30.47	28.33	0	Lipocalins
e3kffA1	83.1	69.43	94.79	66.24	45.02	95.36	NA	1	Lipocalins
e2yntB1	176.04	111.3	102.14	94.76	79.8	90.44	86.38	0	Metallo-hydrolase/oxidoreductase
e4c1hA1	156.21	85.13	101.3	111.34	89.74	75.72	110.92	0	Metallo-hydrolase/oxidoreductase
e1m2xA1	121.95	59.64	119.76	108.34	140.12	114.21	86.93	0	Metallo-hydrolase/oxidoreductase
e1a7tA1	149.62	52.09	101.6	139.11	109.09	98.75	79.96	0	Metallo-hydrolase/oxidoreductase
e4c1dA1	132.7	83.62	80.7	195.15	98.38	83.43	112.02	0	Metallo-hydrolase/oxidoreductase
e2bcqA3	87.34	72.23	64.49	84.17	75.26	65.08	70.1	0	Nucleotidyltransferase
e4kliA3	91.86	64.9	74.26	67.7	106.76	40.2	20.86	0	Nucleotidyltransferase
e1q35A1	122.53	98.38	112.33	111.51	105.64	83.88	109.33	0	Periplasmic binding protein-like II
e3q25A1	111.42	160.98	128.98	122.71	119.94	135.31	109.05	0	Periplasmic binding protein-like II
e2vozA1	118.08	104.29	130.57	92.85	90.68	117.08	93.41	0	Periplasmic binding protein-like II
e3e13X1	125.27	102.07	104.3	130.13	120.86	112.95	101.23	0	Periplasmic binding protein-like II
e3f11A1	121.42	99.93	101.81	108.74	114.88	112.33	99.24	0	Periplasmic binding protein-like II
e3osrA1	127.29	116.55	110.23	118.17	122.73	91.76	86.69	0	Periplasmic binding protein-like II
e3g7wA1	154.17	128.45	116.61	142.77	108.27	139.19	103.49	0	Periplasmic binding protein-like II
e2vd3A1	89.89	97.56	86.07	59.63	81.67	84.71	101.74	0	Periplasmic binding protein-like II
e1ve4A1	87.86	73.24	69.91	99.51	96.34	101.85	107.81	0	Periplasmic binding protein-like II
e4qvhB1	139.34	104.49	107.08	121.01	94.1	102.99	87.22	0	Periplasmic binding protein-like II
e1nh8A2	81.27	71.64	67.79	71.68	77.58	95.94	72.69	0	Periplasmic binding protein-like II
e1o63A1	86.85	102.14	69.94	70.64	68.24	73.29	69.4	0	Periplasmic binding protein-like II
e1h3dA2	80.43	64.62	75.06	66.38	80.92	58.9	68.02	0	Periplasmic binding protein-like II
e4p27A1	64.96	83.8	67.38	61.88	59.29	89.34	53.71	0	PR-1-like
e1cfeA1	45.75	63.75	50.96	50.95	78.27	76.65	45.89	0	PR-1-like
e4pf4A1	141.87	98.5	105.24	128.19	90.87	122.33	96.88	0	Protein kinase/SAICAR synthase/ATP-grasp
e1nrzA1	69.93	80.81	62.55	42.25	39.48	135.06	63.54	0	PTS IIb component
e3m7nH2	48.76	63.48	80.51	51.07	75.66	99.97	83.04	0	Ribosomal protein S5 domain 2-like
e3ctkA1	111.44	91.35	126.23	85.44	90.84	125.97	101.13	0	Ribosome inactivating proteins (RIP)
e3ktzA1	88.65	95.29	113.76	93.32	99.57	96.21	112.45	0	Ribosome inactivating proteins (RIP)
e3bwhA1	83.28	79.61	117.27	95.24	85.3	84.35	113.26	0	Ribosome inactivating proteins (RIP)
e1ulsB1	66.67	78.42	90.76	114.93	85.78	125.57	109.02	0	Rossmann-related
e2ae2A1	77.69	130.16	101.83	76.6	93.53	112.48	92.45	0	Rossmann-related
e3n74B1	99.7	114.87	97.86	105.02	114.87	105.83	118.61	0	Rossmann-related
e1zejA3	73.1	60.68	28.25	68.8	60.57	70.99	67.58	0	Rossmann-related
e2wsbA1	80.15	129.19	87.61	110.95	106.89	128.65	88.19	0	Rossmann-related
e4qedA1	68.99	94.26	100.24	114.7	149.72	121.95	83.01	0	Rossmann-related
e2o23A1	94.01	70.47	150.91	100.97	107.4	99.96	160.03	0	Rossmann-related
e2z1nB1	73.38	78.87	95.57	89.3	89.7	96.04	99.54	0	Rossmann-related
e4iuyC1	66.39	96.54	122.57	80.67	73.29	59.8	104.27	0	Rossmann-related
e4nimA2	85.86	88.44	105.22	69.52	93.65	152.34	129.96	0	Rossmann-related
e2ew8A1	75.62	107.86	99.06	140.49	151.55	103.97	100.94	0	Rossmann-related
e3tzqB1	49.09	80.02	62.37	117.02	98.11	89.73	109.68	0	Rossmann-related
e4fn4A1	80.56	118.05	103.67	83.4	128.58	104.85	116.17	0	Rossmann-related
e1fmcA1	79.76	126.96	84.14	134	102.67	106.1	61.16	0	Rossmann-related
e3un1A1	74.39	80.59	90.85	102.97	74.42	91.48	109.41	0	Rossmann-related
e1h5qA1	83.77	80.69	113.72	93.05	108.05	92.66	NA	1	Rossmann-related
e4jp2A1	73.5	125.11	81.15	88.74	119.01	89.98	104.91	0	Rossmann-related
e2zatA1	81.45	132.5	101.14	123.18	107.88	107.62	95.95	0	Rossmann-related
e2ag5A1	74.89	134.07	109.66	100.62	88.99	111.13	88.44	0	Rossmann-related
e3is3A1	83.03	128.86	116.48	67.13	92.86	128.26	139.57	0	Rossmann-related
e4wecA1	70.05	94.57	98.09	107.52	98.95	105.37	108.37	0	Rossmann-related
e1zk4A1	64.91	97.73	158.13	128.37	68.11	130.38	84.8	0	Rossmann-related
e2dtxA1	61.13	79.38	93.31	108.22	88.2	88.55	106.04	0	Rossmann-related
e1zemA1	83.19	130.54	103.24	95	95.93	164.19	134.35	0	Rossmann-related
e1ydeA1	71.37	83.45	105.48	114.45	107.26	116.54	114.7	0	Rossmann-related
e3edmB2	82.11	115.77	87.57	89.98	116.51	94.79	105.05	0	Rossmann-related
e3r1iA1	82.37	132.26	93.19	103.49	96.92	92.88	106.15	0	Rossmann-related
e4dqxA1	72.18	101.78	99.4	96.71	113.58	127	99.82	0	Rossmann-related
e3ai1A1	73.11	101.57	96.69	99.54	103.79	56.35	105.7	0	Rossmann-related
e3pk0A1	55.72	88.59	110.15	147.29	112.5	108.38	95.89	0	Rossmann-related
e2wtbA1	109.11	87.93	72.14	90.33	59.79	67.63	73.58	0	Rossmann-related
e3v8bA1	79.99	79.16	112.95	79.33	120.66	122.02	95.37	0	Rossmann-related
e1xhcA2	56.83	56.61	70.51	72.76	15.27	83.02	69.38	0	Rossmann-related
e3iwaA4	106.1	59.89	55.19	85.53	90.24	102.53	102.53	0	Rossmann-related
e3ef6A2	66.24	87.78	65.02	69.74	71.33	45.12	96.74	0	Rossmann-related
e4h4rA3	65.28	88.53	76.56	88.44	113.36	113.36	22.31	0	Rossmann-related
e1twfA10	45.62	62.94	70.93	60.63	66.45	91.36	46.22	0	second helical domain in RNA-polymerase beta-prime subunit
e1j6oA1	112.59	102.35	78.82	97.19	82.51	98.29	77.76	0	TIM barrels
e2gzxA1	119.94	118.45	92.82	118.28	90.32	79.34	97.68	0	TIM barrels
e4p5uA1	139.63	78.65	108.25	82.9	112.68	102.82	88.38	0	TIM barrels
e2xioA1	107.78	108.14	84.49	105.9	83.06	79	90.59	0	TIM barrels
e4i3gB14	80.81	73.02	44.17	54.95	18.52	53.05	91.72	0	TIM barrels
