# Supplementary material for: Reused Protein Segments Linked to Functional Dynamics
Source: Mol Biol Evol. 2024 Sep 3;41(9):msae184. doi: 10.1093/molbev/msae184 (PMC11412252; doi:10.1093/molbev/msae184)
Supplement: msae184_Supplementary_Data [file msae184_supplementary_data.zip › Supporting File2.xlsx]

## Sheet: p-value
			p-value
Domain ID	Mode-1	Mode-2	Mode-3	Mode-4	Mode-5	Mode-6	Mode-7	<0.10	<0.05	NA's	H Group Name
e3ignA1	0.0389	0.421	0.037	0.1037	0.0113	0.2177	0.3403	3	3	0	Adenylyl and guanylyl cyclase catalytic domain-like
e4urgA1	0.0435	0.0128	0.4227	0.0849	0.1722	0.3514	0.0373	4	3	0	Adenylyl and guanylyl cyclase catalytic domain-like
e3pqaA1	0.037	0.0153	0.0262	0.0065	0.0024	0.0084	0.0263	7	7	0	ALDH-like
e1euhA1	0.0303	0.0205	0.0297	0.0262	0.0018	0.0029	0.0151	7	7	0	ALDH-like
e1o04A1	0.0507	0.0592	0.0098	0.0127	0.0032	0.0033	0.0083	7	5	0	ALDH-like
e3k2wA1	0.0214	0.0198	0.0033	0.0107	0.0017	0.002	0.049	7	7	0	ALDH-like
e2w8nA1	0.0221	0.0057	0.028	0.0139	0.0036	0.0155	0.038	7	7	0	ALDH-like
e4i3vA1	0.009	0.0017	0.0003	0.0004	0.0011	0.0003	0.0006	7	7	0	ALDH-like
e1uxtA1	0.0345	0.1112	0.0043	0.0008	0.0046	0.0483	0.0414	6	6	0	ALDH-like
e1yirA1	0.1171	0.0034	0.007	0.0117	0.1911	0.083	0.1911	4	3	0	alpha/beta-Hammerhead/Barrel-sandwich hybrid
e1vlpA1	0.0038	0.1151	0.0002	0.1536	0.0659	0.0947	0.0616	5	2	0	alpha/beta-Hammerhead/Barrel-sandwich hybrid
e3os4A3	0.0084	0.0002	0.0012	0.0334	0.0288	NA	0.1153	5	5	1	alpha/beta-Hammerhead/Barrel-sandwich hybrid
e3picA1	0.1165	0.0202	0.0242	0.0283	0.0728	0.021	0.5007	5	4	0	alpha/beta-Hydrolases
e4g4iA2	0.1267	0.0181	0.1525	0.2849	0.0647	0.2164	0.43	2	1	0	alpha/beta-Hydrolases
e4drxF1	0.2271	0.0371	0.0175	0.1414	0.0273	NA	0.113	3	3	1	Ankyrin repeat
e3v30A2	0.174	0.0698	0.0282	0.0087	0.0483	0.0179	0.0276	6	5	0	Ankyrin repeat
e1elrA1	0.3678	0.0182	0.0002	0.2808	0.0028	0.0105	0.0822	5	4	0	ARM repeat
e4gcoA1	0.1542	0.127	0.0043	0.0318	0.037	0.0608	0.0608	5	3	0	ARM repeat
e3ro3A1	0.0422	0.0035	0.0073	0.0131	0.0045	0.0247	0.0009	7	7	0	ARM repeat
e1elwA1	0.0656	0.0767	0.0305	0.0195	0.0104	0.001	0.0763	7	4	0	ARM repeat
e4db6A1	0.2	0.0169	0.0409	0.0308	0.0344	0.1161	0.0242	5	5	0	ARM repeat
e2xyiA1	0.0165	0.0224	0.0133	0.0022	0.0004	0.0132	0.0001	7	7	0	beta-propeller
e3emhA1	0.033	0.1131	NA	0.0865	0.0013	0.0913	0.1929	4	2	1	beta-propeller
e4psxB1	0.01	0.0366	0.0041	0.0007	0.0154	0.0081	0.0041	7	7	0	beta-propeller
e4v6wAg1	0.0255	0.018	0.1724	0.0173	0.0468	NA	0.0112	5	5	1	beta-propeller
e2ymuA3	0.0488	0.2278	0.0768	NA	0.0258	0.0054	0.0321	5	4	1	beta-propeller
e3dm0A2	0.0229	0.1342	0.0557	0.0098	0.1048	0.3405	0.0283	4	3	0	beta-propeller
e3j80g1	0.0085	0.0042	0.0213	0.002	0.0102	0.0009	NA	6	6	1	beta-propeller
e3frxB1	0.0171	0.0923	0.0128	0.0874	0.029	0.0082	0.0219	7	5	0	beta-propeller
e4pswB1	0.0157	0.1196	0.0068	0.0014	0.1067	0.026	0.2244	4	4	0	beta-propeller
e1p22A1	0.1074	0.0682	0.0371	0.0064	0.0288	0.0283	0.039	6	5	0	beta-propeller
e1dbwA1	0.1216	0.258	0.0074	0.0307	NA	0.0307	0.0675	4	3	1	Class I glutamine amidotransferase-like
e3eulA1	0.0634	0.1837	0.3539	NA	0.0326	0.2474	0.2396	2	1	1	Class I glutamine amidotransferase-like
e2r25B1	0.0146	0.3436	0.0586	0.0404	0.2504	0.0413	0.1315	4	3	0	Class I glutamine amidotransferase-like
e3ktoA1	0.1533	0.6897	0.1224	0.7094	NA	0.2303	0.7245	0	0	1	Class I glutamine amidotransferase-like
e4tkzA1	0.3297	0.0289	0.0788	0.0157	0.2418	0.0638	0.0241	5	3	0	EDD domain
e3lfhA1	0.0757	0.0053	0.0766	0.4313	0.1538	0.0807	0.3234	4	1	0	EDD domain
e2p8bA1	0.0988	0.0122	0.2522	0.0299	0.0611	0.1276	NA	4	2	1	Enolase N-terminal domain-like
e3ozyA4	0.2286	0.0544	0.0751	0.1435	0.2899	0.2004	0.1523	2	0	0	Enolase N-terminal domain-like
e4hpnA1	0.2685	0.0017	0.0015	0.2153	0.031	NA	0.3829	3	3	1	Enolase N-terminal domain-like
e2j13A1	0.1849	0.0753	0.3977	0.2451	0.146	0.2738	0.0769	2	0	0	Glycoside hydrolase/deacetylase
e2osaA1	0.0874	0.0194	0.0326	0.0785	0.2668	0.0587	0.0319	6	3	0	GTPase activation domain, GAP
e3fk2A1	0.0886	0.0216	0.1039	0.0388	0.0795	0.0658	0.0583	6	2	0	GTPase activation domain, GAP
e1f7cA1	0.0524	0.0504	0.0259	0.0382	0.0761	0.0344	0.0433	7	4	0	GTPase activation domain, GAP
e3byiA1	0.0368	0.0645	0.12	0.0619	0.0304	0.1628	0.0568	5	2	0	GTPase activation domain, GAP
e1tx4A1	0.1931	0.3769	0.0548	0.07	0.3223	0.6165	0.0866	3	0	0	GTPase activation domain, GAP
e1y2kA1	0.0495	0.0176	0.033	0.0141	0.0094	0.0014	0.0039	7	7	0	HD-domain/PDEase-like
e4qgeA1	0.1847	0.0193	0.0576	0.0156	0.0072	0.0014	0.003	6	5	0	HD-domain/PDEase-like
e1zklA1	0.0678	0.0122	0.0658	0.0296	0.0228	0.0094	0.0036	7	5	0	HD-domain/PDEase-like
e3ecmA1	0.0061	0.043	0.0119	0.0095	0.0119	0.0152	0.0046	7	7	0	HD-domain/PDEase-like
e1so2A1	0.0185	0.006	0.0395	0.0197	0.0057	0.0285	0.0586	7	6	0	HD-domain/PDEase-like
e4k5uB1	0.2628	0.2307	0.2113	0.1911	0.2634	NA	0.0912	1	0	1	Leucine-rich repeats
e2o6rA1	0.1965	0.2847	0.1349	0.086	NA	0.0668	0.0293	3	1	1	Leucine-rich repeats
e2wfhA1	0.1449	0.1101	0.0747	NA	0.0552	0.1007	0.1449	2	0	1	Leucine-rich repeats
e4q3iA1	0.1155	0.0693	0.0234	0.0329	0.0785	0.0294	0.0446	6	4	0	Leucine-rich repeats
e3rg1E1	0.1506	0.0472	0.0011	0.0134	0.0014	0.0015	0.0011	6	6	0	Leucine-rich repeats
e3rg1B5	0.2215	0.1014	0.0028	0.0121	0.0262	0.0035	0.0117	5	5	0	Leucine-rich repeats
e3rg1A6	0.2363	0.052	0.001	0.0032	0.0379	0.0118	0.0006	6	5	0	Leucine-rich repeats
e3rfsA1	0.3537	0.1879	0.0703	0.0872	0.0049	0.0694	0.021	5	2	0	Leucine-rich repeats
e4im6A1	0.0376	0.0249	0.0435	0.0163	NA	0.0078	0.0024	6	6	1	Leucine-rich repeats
e4nkhC1	0.0982	0.145	0.0036	0.1045	0.0388	0.0538	0.0035	5	3	0	Leucine-rich repeats
e4v2dA1	0.1676	0.028	0.0031	0.0003	0.0037	0.003	0.0016	6	6	0	Leucine-rich repeats
e4v2eA1	0.1577	0.0278	0.004	0.0805	0.0053	0.0076	0.0032	6	5	0	Leucine-rich repeats
e3g39A1	0.4476	0.1693	0.1897	0.5963	NA	0.4235	0.166	0	0	1	Leucine-rich repeats
e4qxfA1	0.6919	0.2585	0.065	NA	0.0558	0.2804	0.0383	3	1	1	Leucine-rich repeats
e4pq8A1	0.2966	0.1922	NA	0.6404	0.0525	0.2966	0.4987	1	0	1	Leucine-rich repeats
e4fmzA3	0.0791	0.0089	0.0044	0.0534	0.0068	0.1246	0.1629	5	3	0	Leucine-rich repeats
e3cvrA2	0.0843	0.1394	0.0302	0.0083	0.0056	0.0143	0.0054	6	5	0	Leucine-rich repeats
e3zyjA1	0.6385	0.1317	0.1347	0.0452	0.4956	0.0268	0.1978	2	2	0	Leucine-rich repeats
e1w8aA1	0.192	0.0675	0.0524	0.1371	0.5124	0.4147	0.3641	2	0	0	Leucine-rich repeats
e4lscA1	0.2875	0.0255	0.0591	0.032	NA	0.0516	0.0247	5	3	1	Leucine-rich repeats
e4mn8B1	0.1403	0.0735	0.1756	NA	0.0148	0.2961	0.0568	3	1	1	Leucine-rich repeats
e3t6qB1	0.2687	NA	0.0827	0.0135	0.0357	0.0137	0.0355	5	4	1	Leucine-rich repeats
e3b2dB2	0.2868	0.0538	0.0933	0.0272	0.0423	0.0062	0.0949	6	3	0	Leucine-rich repeats
e3b2dA4	0.1761	0.0593	0.001	0.0644	0.0085	0.0277	0.0331	6	4	0	Leucine-rich repeats
e3zynB1	0.4097	0.2149	0.105	0.0617	NA	0.093	0.0815	3	0	1	Leucine-rich repeats
e2v9tB1	0.8641	0.1798	0.2577	0.0468	0.132	0.075	0.0961	3	1	0	Leucine-rich repeats
e2v70A1	0.1738	0.0761	0.0487	NA	0.1588	0.22	0.0341	3	2	1	Leucine-rich repeats
e1dzkA1	0.0031	0.1253	0.14	0.0155	0.092	0.1845	0.0106	4	3	0	Lipocalins
e3kffA1	0.0469	0.2443	0.0385	0.0775	0.0877	0.0028	NA	5	3	1	Lipocalins
e2yntB1	0.2526	0.1337	0.133	0.1489	0.2039	0.124	0.2172	0	0	0	Metallo-hydrolase/oxidoreductase
e4c1hA1	0.2483	0.1146	0.0407	0.1045	0.0215	0.1132	0.0526	3	2	0	Metallo-hydrolase/oxidoreductase
e1m2xA1	0.1836	0.1312	0.0713	0.4837	0.023	0.0385	0.0677	4	2	0	Metallo-hydrolase/oxidoreductase
e1a7tA1	0.2626	0.2198	0.0605	0.0585	0.1091	0.0517	0.1652	3	0	0	Metallo-hydrolase/oxidoreductase
e4c1dA1	0.2909	0.0644	0.0337	0.055	0.0114	0.0021	0.0439	6	4	0	Metallo-hydrolase/oxidoreductase
e2bcqA3	0.28	0.0932	0.0589	0.0704	0.1785	0.1755	0.1574	3	0	0	Nucleotidyltransferase
e4kliA3	0.1961	0.2325	0.1104	0.0619	0.0354	0.1028	0.5094	2	1	0	Nucleotidyltransferase
e1q35A1	0.0172	0.0054	0.014	0.0038	0.0779	0.009	0.0169	7	6	0	Periplasmic binding protein-like II
e3q25A1	0.0534	0.012	0.0055	0.0156	0.0026	0.0088	0.0453	7	6	0	Periplasmic binding protein-like II
e2vozA1	0.0128	0.0047	0.0437	0.0089	0.0076	0.0018	0.0034	7	7	0	Periplasmic binding protein-like II
e3e13X1	0.0085	0.003	0.007	0.0141	0.0263	0.0003	0.0008	7	7	0	Periplasmic binding protein-like II
e3f11A1	0.012	0.0116	0.0191	0.0056	0.0221	0.0117	0.0011	7	7	0	Periplasmic binding protein-like II
e3osrA1	0.0509	0.0711	0.0148	0.0136	0.0008	0.0067	0.0216	7	5	0	Periplasmic binding protein-like II
e3g7wA1	0.0251	0.0129	0.0002	0.0142	0.0439	0.0108	0.0366	7	7	0	Periplasmic binding protein-like II
e2vd3A1	0.0495	0.2557	0.031	0.1809	0.105	0.3357	0.0179	3	3	0	Periplasmic binding protein-like II
e1ve4A1	0.0177	0.0425	0.0369	0.1477	0.0026	0.0707	0.0062	6	5	0	Periplasmic binding protein-like II
e4qvhB1	0.0093	0.0037	0.0001	0.0216	0.0012	0.0002	0.0018	7	7	0	Periplasmic binding protein-like II
e1nh8A2	0.0521	0.3028	0.0538	0.0435	0.0204	0.002	0.4057	5	3	0	Periplasmic binding protein-like II
e1o63A1	0.0146	0.0265	0.0206	0.016	0.1363	0.1382	0.1016	4	4	0	Periplasmic binding protein-like II
e1h3dA2	0.0732	0.0406	0.1184	0.1614	0.2265	0.0447	0.0438	4	3	0	Periplasmic binding protein-like II
e4p27A1	0.142	0.0099	0.0332	0.0042	0.0386	0.0016	0.066	6	5	0	PR-1-like
e1cfeA1	0.055	0.0038	0.0541	0.006	0.0003	0.0015	0.1104	6	4	0	PR-1-like
e4pf4A1	0.098	0.0101	0.0063	0.0228	0.0006	0.0036	0.0909	7	5	0	Protein kinase/SAICAR synthase/ATP-grasp
e1nrzA1	0.6393	0.1213	0.4623	0.0258	0.7613	0.0405	0.0434	3	3	0	PTS IIb component
e3m7nH2	0.1235	0.0263	0.0897	0.1345	0.1055	0.0779	0.0645	4	1	0	Ribosomal protein S5 domain 2-like
e3ctkA1	0.0089	0.0719	0.0199	0.0288	0.0108	0.185	0.0756	6	4	0	Ribosome inactivating proteins (RIP)
e3ktzA1	0.0187	0.0354	0.0081	0.0247	0.0004	0.1228	0.0177	6	6	0	Ribosome inactivating proteins (RIP)
e3bwhA1	0.0241	0.1385	0.0185	0.1069	0.039	0.1717	0.033	4	4	0	Ribosome inactivating proteins (RIP)
e1ulsB1	0.1621	0.0669	0.0736	0.0102	0.0227	0.0073	0.0437	6	4	0	Rossmann-related
e2ae2A1	0.0113	0.0102	0.0376	0.1308	0.0012	0.0075	0.0291	6	6	0	Rossmann-related
e3n74B1	0.1936	0.1212	0.0388	0.0212	0.1212	0.0063	0.1111	3	3	0	Rossmann-related
e1zejA3	0.224	0.2581	0.2458	0.173	0.0123	0.2822	0.0433	2	2	0	Rossmann-related
e2wsbA1	0.0249	0.0351	0.009	0.0452	0.025	0.0446	0.0087	7	7	0	Rossmann-related
e4qedA1	0.1455	0.0751	0.0174	0.008	0.0359	0.0149	0.031	6	5	0	Rossmann-related
e2o23A1	0.4243	0.5852	0.1687	0.2866	0.2464	0.1459	0.0191	1	1	0	Rossmann-related
e2z1nB1	0.0035	0.021	0.1935	0.0036	0.014	0.0403	0.0355	6	6	0	Rossmann-related
e4iuyC1	0.1042	0.0167	0.0177	0.1291	0.1388	0.2524	0.0084	3	3	0	Rossmann-related
e4nimA2	0.1135	0.1826	0.1189	0.7119	0.4298	0.0445	0.1251	1	1	0	Rossmann-related
e2ew8A1	0.1214	0.1416	0.1159	0.0773	0.0654	0.1857	0.027	3	1	0	Rossmann-related
e3tzqB1	0.2069	0.0211	0.2241	0.1138	0.004	0.0048	0.0027	4	4	0	Rossmann-related
e4fn4A1	0.0182	0.0069	0.0119	0.0498	0.0055	0.0231	0.0107	7	7	0	Rossmann-related
e1fmcA1	0.0335	0.0217	0.0509	0.1094	0.0228	0.0129	0.035	6	5	0	Rossmann-related
e3un1A1	0.0255	0.0606	0.0359	0.0255	0.1373	0.0138	0.0391	6	5	0	Rossmann-related
e1h5qA1	0.0423	0.055	0.0757	0.0791	0.0337	0.011	NA	6	3	1	Rossmann-related
e4jp2A1	0.0438	0.0444	0.1199	0.0194	0.0319	0.0452	0.0436	6	6	0	Rossmann-related
e2zatA1	0.046	0.0405	0.0674	0.1025	0.0097	0.0219	0.0444	6	5	0	Rossmann-related
e2ag5A1	0.1411	0.0233	0.0645	0.0073	0.0344	0.0212	0.0174	6	5	0	Rossmann-related
e3is3A1	0.0374	0.0385	0.0263	0.2515	0.0105	0.0393	0.0401	6	6	0	Rossmann-related
e4wecA1	0.2758	0.165	0.1241	0.059	0.0551	0.0239	0.0473	4	2	0	Rossmann-related
e1zk4A1	0.1838	0.0988	0.1377	0.0124	0.0527	0.0053	0.041	5	3	0	Rossmann-related
e2dtxA1	0.2395	0.1358	0.1102	0.0413	0.1878	0.0192	0.0213	3	3	0	Rossmann-related
e1zemA1	0.0149	0.0215	0.0431	0.0624	0.007	0.0462	0.0055	7	6	0	Rossmann-related
e1ydeA1	0.2303	0.1113	0.0649	0.0856	0.0273	0.048	0.0343	5	3	0	Rossmann-related
e3edmB2	0.0545	0.1168	0.0595	0.2897	0.0347	0.008	0.1158	4	2	0	Rossmann-related
e3r1iA1	0.0723	0.0371	0.0173	0.07	0.0377	0.0627	0.0168	7	4	0	Rossmann-related
e4dqxA1	0.2893	0.0408	0.1159	0.1942	0.0172	0.1732	0.0905	3	2	0	Rossmann-related
e3ai1A1	0.4139	0.3666	0.1685	0.049	0.0629	0.2622	0.0358	3	2	0	Rossmann-related
e3pk0A1	0.1964	0.0646	0.0256	0.1687	0.013	0.0121	0.0178	5	4	0	Rossmann-related
e2wtbA1	0.0516	0.0274	0.157	0.0731	0.1184	0.1846	0.1274	3	1	0	Rossmann-related
e3v8bA1	0.0307	0.032	0.0141	0.0195	0.0182	0.0193	0.0303	7	7	0	Rossmann-related
e1xhcA2	0.1558	0.0997	0.0405	0.1176	0.3649	0.008	0.0572	4	2	0	Rossmann-related
e3iwaA4	0.0674	0.2613	0.2232	0.0748	0.0889	0.0965	0.0965	5	0	0	Rossmann-related
e3ef6A2	0.0925	0.0093	0.0951	0.1116	0.2061	0.0005	0.1395	4	2	0	Rossmann-related
e4h4rA3	0.1195	0.0123	0.0247	0.0232	0.0235	0.0235	0.2402	5	5	0	Rossmann-related
e1twfA10	0.6018	0.21	0.0507	0.2874	0.029	0.0799	0.3841	3	1	0	second helical domain in RNA-polymerase beta-prime subunit
e1j6oA1	0.0143	0.2355	0.0116	0.0186	0.0165	0.0046	0.0437	6	6	0	TIM barrels
e2gzxA1	0.004	0.1107	0.0074	0.0049	0.0013	0.0217	0.0023	6	6	0	TIM barrels
e4p5uA1	0.0015	0.1588	0.089	0.0133	0.0013	0.068	0.0052	6	4	0	TIM barrels
e2xioA1	0.031	0.0074	0.0031	0.013	0.0118	0.0073	0.0459	7	7	0	TIM barrels
e4i3gB14	0.173	0.0197	0.3487	0.0691	0.2024	0.0692	0.0155	4	2	0	TIM barrels
Number of Sig. Modes	0.1	0.05					Mean	4.82	3.67333
0	3	14					Std	1.80396	2.1463
1	4	14
2	9	18
3	23	27
4	21	19
5	23	23
6	36	16
7	31	19
